# Supplementary material for: Efficacy and Safety of Neem Oil for the Topical Treatment of Bloodsucking Lice Linognathus stenopsis in Goats under Field Conditions
Source: Animals (Basel). 2023 Aug 7;13(15):2541. doi: 10.3390/ani13152541 (PMC10417451; doi:10.3390/ani13152541)
Supplement: Supplementary file 1 [file animals-13-02541-s001.zip]

Archive with 1 entries (1 files):
- animals-2539119-supplementary.tif
